# Supplementary material for: A simple model suggesting economically rational sample-size choice drives irreproducibility
Source: PLoS One. 2020 Mar 11;15(3):e0229615. doi: 10.1371/journal.pone.0229615 (PMC7065751; doi:10.1371/journal.pone.0229615)
Supplement: S4 File — (PY) [file pone.0229615.s004.py]

# -*- coding: utf-8 -*-
"""
Created on Fri Mar  8 11:21:39 2019

@author: Oliver Braganza
"""
import numpy as np
import matplotlib.pyplot as plt
import statsmodels.stats.power as getpower
import matplotlib as mpl
from rpy2.robjects.packages import importr
import rpy2.robjects as ro

# make pdf text illustrator readable
mpl.rcParams['pdf.fonttype'] = 42
mpl.rcParams['ps.fonttype'] = 42

alpha = 0.05	 

def getESS_cet(b,d,IF):
    """ 
    Calculate ESS given conditional equivalence testing for
    b: baserate of true hypotheses (between 0 and 1),
    d: Effect size (Cohens d),
    IF: Income factor (# of sample pairs purchasable per publication) and
    x: minimally relevant effect size as a fraction of d
    """
    x=1
    
    SS = np.arange(4,1000,2)
    Power = np.zeros(len(SS))
    Power_cet = np.zeros(len(SS))
    falsePR = np.zeros(len(SS))
    truePR = np.zeros(len(SS))
    falseNR_cet = np.zeros(len(SS))
    trueNR_cet = np.zeros(len(SS))
    totalPR = np.zeros(len(SS))
    Income = np.zeros(len(SS))
    Profit = np.zeros(len(SS))
    for i,s in enumerate(SS):
        ''' 1-sample t-test '''
        # analysis = getpower.TTestPower()
        # Power[i] = analysis.solve_power(effect_size=d, nobs=s, alpha=alpha, power=None, alternative='two-sided')
        ''' 2-sample t-test '''
        analysis = getpower.TTestIndPower()
        Power[i] = analysis.solve_power(effect_size=d, nobs1=s, ratio=1.0, alpha=alpha, power=None, alternative='two-sided')
        
        falsePR[i] = alpha * (1-b)
        truePR[i] = Power[i] * b
        
        ''' under cet studies not finding a significant positive result 
        are tested for significant negative results, where the latter are 
        determined by two one-sided t-tests (TOST, Campbell and Gustafson, 
        2018). TOST power calculation from R TOSTER package (Lakens 2017)'''
        
        R_command = 'TOSTER::powerTOSTtwo(alpha=0.05, N='+str(s)+', low_eqbound_d='+str(-x*d)+', high_eqbound_d='+str(-x*d)+')'
        Power_cet[i] = ro.r(R_command)[0]
        falseNR_cet[i] = alpha * b * (1-Power[i])
        trueNR_cet[i] = Power_cet[i] * (1-b) * (1-alpha)
        '''the correction factors (1-Power[i]) and (1-alpha) above account
        for the fact that positive results will not be subjected to the
        equivalence test.'''
        
        ''' here (with cet) total 'publishable' rate incorporates
        significant alternative hypotheses as well as 
        significant null hypotheses '''
        totalPR[i] = falsePR[i] + truePR[i] + falseNR_cet[i] + trueNR_cet[i]
        # totalPR[i] = falseNR_cet[i] + trueNR_cet[i]
        Income[i] = totalPR[i] * IF
        Profit[i] = Income[i] - s
    ESSidx = np.argmax(Profit)
    ESS = SS[ESSidx]
    SSSidx = (np.abs(Power-0.8)).argmin()
    SSS = SS[SSSidx]
    TPR_ESS = totalPR[ESSidx]
    PPV_ESS =  (truePR[ESSidx]+trueNR_cet[ESSidx])/totalPR[ESSidx]
    P_cet =  Power_cet[ESSidx]
    Power_ESS = Power[ESSidx]
    
    '''
    ESS = equilibrium sample size (sample size at which Profit is maximal)
    SSS = scientifically appropriate sample size (with power=80%)
    TPR_ESS = total positive rate at ESS (describes published literature)
    PPV_ESS = positive predictive value at ESS
    Power_ESS = power at ESS
    P_cet, positive predictive value at SSS
    Income = vector of income for each tested sample size
    SS = vector of tested sample sizes
    Profit = vector of profit for each tested sample size
    '''
    return ESS, SSS, TPR_ESS, PPV_ESS, Power_ESS, P_cet, Income, SS, Profit

def Fig1_cet():
    
    f, ((ax1, ax2, ax3, ax4, ax5)) = plt.subplots(1, 5, figsize=(8, 2))
    f.subplots_adjust(hspace=.3, wspace=.6, left=0.1, right=0.9)
    
    # panel A
    d = 0.5
    IF = 200
    ESS, SSS, TPR_ESS, PPV_ESS, P_ESS, P_cet, Income, SS, Profit05 = getESS_cet(0.5,d,IF)
    ax1.plot(SS, Income, c='g', label='b=0.5')
    ESS, SSS, TPR_ESS, PPV_ESS, P_ESS, P_cet, Income, SS, Profit02 = getESS_cet(0.2,d,IF)
    ax1.plot(SS, Income, c='b', label='b=0.2')
    ax1.plot(SS, SS, c='k')
    ax1.set_xlim([0,200])
    ax1.set_ylim([0,200])
    ax1.set_ylabel('Income, Cost (MU)')
    ax1.set_xlabel('s')
    ax1.legend()
    
    # panel B
    wB = np.linspace(0, 1, 11)
    wESS = np.empty((11))
    wSSS = np.empty((11))
    wP = np.empty((11))
    wP_cet = np.empty((11))
    incidence = np.empty((11))
    wPPV = np.empty((11))
    d = 0.5
    IF = 200
    ax2.plot(SS, Profit05, c='g', label='b=0.5')
    ax2.plot(SS, Profit02, c='b', label='b=0.2')
    ax2.set_xlim([0,200])
    ax2.set_ylim([0,150])
    ax2.set_ylabel('Profit (MU)')
    ax2.set_xlabel('s')
    
    # panel C
    for i, b in enumerate(wB):
        ESS, SSS, TPR_ESS, PPV_ESS, P_ESS, P_cet, Income, SS, Profit = getESS_cet(b,d,IF)
        ax2.plot(SS, Profit, c='k', zorder=0, alpha=0.5)
        wESS[i] = ESS
        wP[i] = P_ESS
        wP_cet[i] = P_cet
        incidence[i] = 1/ESS * TPR_ESS
        wSSS[i] = SSS
        wPPV[i] = PPV_ESS
    ax3.plot(wB, wESS, c='k')
    ax3.plot([0.2,0.2],[0,wESS[-1]], c='b', alpha=0.5)
    ax3.plot([0.5,0.5],[0,wESS[-1]], c='g', alpha=0.5)
    # ax3.set_ylim([0,wESS[-1]])
    ax3.set_xlim([0,1])
    ax3.set_ylabel('ESS')
    ax3.set_xlabel('b')
    
    # panel D
    ax4.plot(wB, wP, c='k')
    ax4.plot(wB, wP_cet, c='r')
    ax4.set_xlim([0,1])
    ax4.set_ylabel('Power(ESS)')
    ax4.plot([0.2,0.2],[0,1], c='b', alpha=0.5)
    ax4.plot([0.5,0.5],[0,1], c='g', alpha=0.5)
    ax4.set_xlabel('b')
    ax4.set_ylim([0,1])
    
    # panel E
    x_bins = np.linspace(0,1,10) 
    ax5.hist(wP, bins=x_bins, weights=incidence, color='k')
    ax5.hist(wP_cet, bins=x_bins, weights=incidence, color='r', alpha=0.5)
    ax5.set_xlabel('P(ESS)')
    ax5.set_ylabel('# of studies')
    
    f.savefig('SSG1_cet.pdf')

def Fig2_cet():
    '''
    relation of ESS and Power to b for various values of d and IF     
    '''
    wD=[0.1,0.2,0.5,1,1.5]
    wB = np.linspace(0, 1, 20)
    wIF = [10,50,100,200,500,1000]
    wwwESS = np.empty((len(wD),len(wIF),len(wB)))
    wwwP = np.empty((len(wD),len(wIF),len(wB)))
    wwwP_cet = np.empty((len(wD),len(wIF),len(wB)))
    for d_idx,d in enumerate(wD):
        for b_idx,b in enumerate(wB):
            for IF_idx,IF in enumerate(wIF):
                wwwESS[d_idx,IF_idx,b_idx], SSS, TPR_ESS, PPV_ESS, wwwP[d_idx,IF_idx,b_idx], wwwP_cet[d_idx,IF_idx,b_idx], I, SS, Pr = getESS_cet(b,d,IF)
     
    f, ax_array = plt.subplots(10, 6, figsize=(8, 12))
    f.subplots_adjust(hspace=.3, wspace=.3, left=0.1, right=0.9)           
    for d_idx,d in enumerate(wD):   
        for IF_idx,IF in enumerate(wIF):
            ax = ax_array[d_idx,IF_idx]
            ax.plot(wB, wwwESS[d_idx,IF_idx], c='k', label='ESS')
            ax.set_xlim([0,1])
            ax.set_ylim([0, np.max(wwwESS)])
            if d_idx == 0:
                ax.set_title('IF ' + str(IF))
                # ax.set_xlabel('b')
            if d_idx < len(wD)-1:
                ax.set_xticklabels([])
            if IF_idx>0:
                ax.set_yticklabels([])
            else:    
                ax.set_ylabel('ESS')
                   
    for d_idx,d in enumerate(wD):   
        for IF_idx,IF in enumerate(wIF):
           ax = ax_array[d_idx+5,IF_idx]
           ax.plot(wB, wwwP[d_idx,IF_idx], c='k', label='ESS')
           ax.plot(wB, wwwP_cet[d_idx,IF_idx], c='r', label='ESS')
           ax.set_xlim([0,1])
           ax.set_ylim([0,1])
           if d_idx == 0:
               ax.set_title('IF ' + str(IF))
           # ax.set_xlabel('b')
           if d_idx < len(wD)-1:
               ax.set_xticklabels([])
           if IF_idx>0:
               ax.set_yticklabels([])
           else:    
               ax.set_ylabel('Power(ESS)')

    f.savefig('SSG2_cet.pdf')
    
def Fig3_cet():
    '''
    Generates random input distributions for d, b and IF, 
    draws random combinations and computes the resulting ESS and Power
    plots histogram of resulting power and mean PPV
    all histograms normalized to sum to 1    
    '''
    
    niches = 1000
    inp_weights = np.full((niches),1/niches)
    wESS = np.empty((niches))
    wPPV = np.empty((niches))
    wP = np.empty((niches))
    wP_cet = np.empty((niches))
    incidence = np.empty((niches))
    wD = np.random.gamma(3.5, 0.2, size=niches)
    
    f, ax_array = plt.subplots(5, 5, figsize=(8, 7))
    f.subplots_adjust(hspace=.5, wspace=.6, left=0.1, right=0.9)
    
    dictionary_B = {}
    dictionary_IF = {}
    dictionary = {}
    wBs = ['B_uniform', 'B_bimodal', 'B_low', 'B_bimodal_low']
    wIFs = ['IF_uniform', 'IF_low', 'IF_medium', 'IF_high']
    
    dictionary_B['B_uniform'] = np.random.rand(niches)
    dictionary_B['B_low'] = np.random.beta(1.1,10, size=niches)
    dictionary_B['B_bimodal'] = np.concatenate((np.random.beta(1.1, 10, size=int(niches/2)),np.random.beta(10, 1.1, size=int(niches/2))))
    dictionary_B['B_bimodal_low'] = np.concatenate((np.random.beta(1.1, 10, size=int(niches*0.9)),np.random.beta(10, 1.1, size=int(niches*0.1))))
    
    dictionary_IF['IF_uniform'] = np.random.rand(niches) * 1000
    dictionary_IF['IF_low'] = np.random.beta(1.1, 10, size=niches) * 1000
    dictionary_IF['IF_medium'] = np.random.beta(10, 10, size=niches) * 1000
    dictionary_IF['IF_high'] = np.random.beta(10, 1.1, size=niches) * 1000

    ax = ax_array[0,0]
    x_bins_wD = np.linspace(0,2,20)
    ax.hist(wD, bins=x_bins_wD, weights=inp_weights, color='grey')
    ax.set_xlim([0,2])
    ax.set_xlabel('d')
    ax.set_yticklabels([])
    
    for wB_idx, wB in enumerate(wBs):
        ax = ax_array[0,wB_idx+1]
        x_bins_wB = np.linspace(0,1,20)
        ax.hist(dictionary_B[wB], bins=x_bins_wB, weights=inp_weights, color='grey')
        ax.set_xlim([0,1])
        ax.set_xlabel('b')
        ax.set_yticklabels([])
    
    for wIF_idx, wIF in enumerate(wIFs):    
        ax = ax_array[wIF_idx+1,0]
        x_bins_wIF = np.linspace(0,1000,20)
        ax.hist(dictionary_IF[wIF], bins=x_bins_wIF, weights=inp_weights, color='grey')
        ax.set_xlim([0,1000])
        ax.set_xlabel('IF')
        ax.set_yticklabels([])
    
    for wB_idx, wB in enumerate(wBs):
        dictionary[wB] = {}
        for wIF_idx, wIF in enumerate(wIFs):
            
            ax = ax_array[wIF_idx+1,wB_idx+1]
            for i, d in enumerate(wD):
                b = dictionary_B[wB][i]
                IF = dictionary_IF[wIF][i]
                ESS, SSS, TPR_ESS, PPV_ESS, P_ESS, P_cet, Income, SS, Profit = getESS_cet(b,d,IF)
                wESS[i] = ESS
                wP[i] = P_ESS
                wP_cet[i] = P_cet
                incidence[i] = 1/ESS * TPR_ESS
                wPPV[i] = PPV_ESS
                dictionary[wB][wIF] = wP
            
            norm = incidence.sum()
            x_bins_wP = np.linspace(0,1,20)
            ax.hist(wP, bins=x_bins_wP, weights=incidence/norm, color='k')
            ax.hist(wP_cet, bins=x_bins_wP, weights=incidence/norm, color='r')
            #ax.scatter(wP, incidence)
            ax.set_xlim([0,1])
            ax.set_xlabel('P')
            ax.text(0.7,1,"%3.2f"% np.average(wPPV, weights=incidence), transform=ax.transAxes)
            ax.set_yticklabels([])
      
    f.savefig('SSG3_cet.pdf')
    
